# Supplementary material for: Telemedicine for Personalized Nutritional Intervention of Rare Diseases: A Narrative Review on Approaches, Impact, and Future Perspectives
Source: Nutrients. 2025 Jan 26;17(3):455. doi: 10.3390/nu17030455 (PMC11820740; doi:10.3390/nu17030455)
Supplement: Supplementary file 1 [file nutrients-17-00455-s001.zip]

Archive with 2 entries (2 files):
- Flowchart.pdf
- Outcomes.pdf
